# Supplementary material for: Identification of an O-antigen chain length regulator, WzzP, in Porphyromonas gingivalis
Source: Microbiologyopen. 2013 Mar 19;2(3):383–401. doi: 10.1002/mbo3.84 (PMC3684754; doi:10.1002/mbo3.84)
Supplement: Supplementary file 8 [file mbo30002-0383-SD8.txt]

Poras_0604      MTQSSLPNRAVYNEPTRSDEGTRPTFSQILRLILKQWYWFVLSFVLFVVLGKIVADHRPL
PORUE0001_0693    MTQSSLPNSAVNDQPNYPDEGSRPTFSQILRLILRQWYWFVIFIAIFVWLGCSIVKYRPL
POREN0001_1785    MDSTFSPSKTVLP--------QRMSFSAFVRLVVLNWYWFALSLVVAFGFIKMFGNSSAI
PGN_2005       MTEKSFRSVVLPK---------DSVLTLFFRICLRNWYWILISVVLFAGWGVVKYKRAGM
* ..  ..:        :: :.*:: :***: : ..:     .  :
Poras_0604      GRQTYYMQLSSREPHELTNPMMTLSDS-----------TFKTSPWTPEYIATLLNTTTAV
PORUE0001_0693    GRQTYYMQLSSREPHEPTEPTMQLGDP-----------IPKTSPWAPEYIASLLNTTTAV
POREN0001_1785    GNNKYRMAVMTRFPIQTSKSDKVFVDANS---GKEAPLWKHTPAFDAAQIYGWIVSADII
PGN_2005       APSTYFTTVMARFPEGVQRASSGGLNPNYNVYDNYTPRWEGISVLDQNSIFNGLCATSLV
. ..*  : :* *  ..   :.        .   * ::: :
Poras_0604      VEAGRRINFQVDYFVKTPWGMRDYYNQTPIIVHFDDLLPTDKVHCIAKLDDPVHPQQVTL
PORUE0001_0693    LEAGKRIDFQVDYWVKTPFGMRDYYNQTPIIVRFGNLLPTDKLYCIARLDDPVHPKEVTM
POREN0001_1785    YRTGKREGFEVEYAQRSGFSSRDIYNHIPFRLIFPDAADADYFTLVVRQEA----DGLQL
PGN_2005       ERVGEKIQYDVNYYLPGKVTNHDFYDHTPIHLIFSPESALSSFTVKMKVEK----EHATI
..*.: ::*:*     :* *:: *::*    ..  : :  .  :
Poras_0604      SGFLGTAQGISINEP--YDVVIPVGSTQETPVGHVSITLDNPKHHFPYHIDQKHKKIALS
PORUE0001_0693    SAFSGVVQGQPLYEP--YDVVIPVGTTQETPVGPITVTLDDPAQHFPYHIDQQYTEIPIT
POREN0001_1785    SQIKGVYQGKELKGTGSYTILLPWNSTVETPVGKVILQDNPGWEEYGIRSYALDKPIYIT
PGN_2005       LSLKGKHDGEKVSIK---DIRLPYGISVATPIGELRVEKTPRFDYETSKKDFFSKPIIIV
:* :* :     : :* .: **:*: :    .  :   .* : 
Poras_0604      YS-TLQDIRAVYETEMQVTMKKADLPLSSVMRVEMLSNRSERRCLDLLYQMYLVTDSLGW
PORUE0001_0693    YT-SLVEARDIYETEMQVTMKKADLPLSSVMRVELLSGRSERRCLSLLNAMYVVTDSLGW
POREN0001_1785    RR-SVIETRAQYDWDMVIDN-----TLPNFLNVEVSTTGSARRAKQILAGMLVDLDSLVR
PGN_2005       TKESKDKARVLYDSGLRTEE------SKGRIEMRITIKRSLGFARDFLDGIIEEFDIQSR
:  . *  *:  :            . :.:.:    *  ..:*  :    *    
Poras_0604      VEQLSDEGVTDSLGQFAG--TVPPAGLSP--------FRLIDEPRIAKDLEPDLFIIAG-
PORUE0001_0693    VEQLTDEGHVDSLGQFVG--TVPPTGLSP--------FRLVDKPRELREIEPDLFVIVG-
POREN0001_1785    YNVTLDLDKEQEMIEAALRRLMHPDSLSPS-------LTAESRTQEIKELQQRLARTISN
PGN_2005       EKYRQEVEEKIALAEKSLSDLQKSEGPVSDSTLVSLGITEKERNADSEALRKKLVSMINE
:   :     : :        . .  .        :   ..   . :.  *   . 
Poras_0604      -----------------------------------MGLLGLLLPLLLMYIYWAIRGVIYY
PORUE0001_0693    -----------------------------------MGLLGFLIPLLLLYIYWAILGAIYY
POREN0001_1785    REVLRYDHLIE----VTASPAIQPSPVGAFSVKIIFLLLGLIIPTVLIYYAWLLRGSVLE
PGN_2005       YKVDLLTADASSSLIVLDKTKSVPVSKKDLLILIINLVMGLFFPMIIFFVYIVFRNLILV
::*:::*::::  :. : 
Poras_0604      VSELPSLLRHRLT--LDLKRGRKGKKPLYPNLEELCALVMPP---QGEPRTIQLATPNST
PORUE0001_0693    VCELPRLLRSRLT--LDLQRRHKG-KTLYPHLEELCALVSP----QGEPRAIQLVTPSGT
POREN0001_1785    PRQLSPFWQKALISTLRLHRKRGNYSDTPETIDALRFTLQSNLEEDTDARPILFTTPSKS
PGN_2005       PSELGEKALKRILALLNGNKKRAATMQRDIDLLRLNLTEYLP---DSASSCIILTGMSGN
:*    :  * :: :     :*     : . *:. ..
Poras_0604      KYHDQLLAELQQALEQRGISCAVWHLDLAEQKAVSKT--PSDVYHTTLTPGLISSTAFQQ
PORUE0001_0693    KYHRQLASELQQALQQRGISCAVWYLDLANQKKASKG--SNGVYHTTITPGLIGSSAFEQ
POREN0001_1785    SKAQKRLNKLVADLAASYSLGGGNTGKIVHLLHASNNSVPTLSHARIIEQGYWGGKQFSQ
PGN_2005       EQTERIATELVSSFERK--------GKNFQILHLEES------------------DAALK
.  :  :* :      . . .:    :
Poras_0604      QLKQLQTQHQLTIIASPALMEDPTAYLLSSSVEQSLYCIYRGSTRVRAIKRIVHQLQIRQ
PORUE0001_0693    QLKQLQTQHQLTIIVPPALTKDPTAYLLN-SLEQSLYCIYRGSTRIGAIKRVVHQLQIRQ
POREN0001_1785    DLAPAEAERKTPTLLIAPFDS---VHLLASQVAQIVVVVEQDQSRTTLLSDLEHSLSQGT
PGN_2005       EMTALREKGISVFAIAPSVVRSALAVEVSFVADVSLLLAESMHSKRNDKDEVEAFICQSR
::  . :     ...   .  :    :     ::   . :  :   
Poras_0604      LLDRSRIEILWIE-------
PORUE0001_0693    QLDRSHIHTLWVE-------
POREN0001_1785    PP----IHALWVCNIFPFFR
PGN_2005       CP----AFVLWLDRY-----
**: 
TM1
TM2
Supplemental 1
60
60
52
51
109
109
109
111
169
169
165
167
227
227
225
224
286
286
279
278
335
335
332
338
360
360
388
398
415
413
448
455
473
471
508
489
533
530
565
549
546
543
581
5603327
7
po
rK
po
rL
po
rM
po
rN
po
rP
po
rQ
po
rT
po
rU
po
rV
po
rW
sov kgp rgpA
rgpB
kgp
rgpA
rgpB
16
19
28
37
43
57
70
100
140
210
mAb TDC-5-2-1
kDa
Supplemental 3
A
mAb 1B5
α-A-LPS
3327
7
po
rK
po
rL
po
rM
po
rN
po
rP
po
rQ
po
rT
po
rU
po
rV
po
rW
sov kgp rg
pA
rgpB
kgp
rgpA
rgpB
B
mAb TDC-5-2-1
3327
7 LPS
po
rQ
LPS
po
rT
LPS
po
rU
LPS
po
rV
LPS
sov
LPS
po
rR
LPS
3327
7 LPS
po
rQ
LPS
po
rT
LPS
po
rU
LPS
po
rV
LPS
sov
LPS
po
rR
LPS
mAb 1B5
19
28
37
43
57
70
100
140
210
kDa
