# Supplementary material for: Identification of an O-antigen chain length regulator, WzzP, in Porphyromonas gingivalis
Source: Microbiologyopen. 2013 Mar 19;2(3):383–401. doi: 10.1002/mbo3.84 (PMC3684754; doi:10.1002/mbo3.84)
Supplement: Supplementary file 9 [file mbo30002-0383-SD9.txt]

 Po
 Po
 po
 Po
 V
 Fl
 P
 Ba
 Ba
 Pe
 Sa
 S
 Es
Porphyromonas gingivalis  ATCC33277, PGN_2005
Porphyromonas endodontalis  ATCC35406, POREN0001_1785
Porphyromonas asaccharolytica  DSM20707, Poras_0604
Porphyromonas uenosis  60-3, PORUE0001_0693
Flavobacterium johnsoniaeUW101, Fjoh_0352
Bacteroides fragilis  NCTC9343, BF1708
Bacteroides thetaiotaomicron VPI-5482, BT_1653
Prevotella intermedia 17, PIN17_A1781
Vibrio cholerae  O139, OtnB
Pseudomonas aeruginosa  PAO1, PA3160
Salmonella Typhimurium LT2,STM2079
Shigella flexneri  301, SF2089
Escherichia coli  W3110, Y75_p1990
00.20.40.60.81.01.2
310
307
308
308
299
308
302
306
306
303
301
301
302
The number 
ofconcatenated amino acids
Wzz wholeprotein
The number 
ofamino acids
560
581
546
543
357
370
365
345
335
348
327
337
326
Concatenated Wzz protein
Supplemental 2
A
B
 
 
 
 
 
 
 
 
 
 
 
 
 
Porphyromonas gingivalis  ATCC33277, PGN_2005
Porphyromonas endodontalis  ATCC35406, POREN0001_1785 
Porphyromonas asaccharolytica  DSM20707, Poras_0604
Porphyromonas uenosis  60-3, PORUE0001_0693
Flavobacterium johnsoniaeUW101, Fjoh_0352
Bacteroides fragilis  NCTC9343, BF1708
Bacteroides thetaiotaomicron VPI-5482, BT_1653
Prevotella intermedia  17, PIN17_A1781
Vibrio cholerae  O139, OtnB
Pseudomonas aeruginosa  PAO1, PA3160
Salmonella Typhimurium  LT2, STM2079
Shigella flexneri  301, SF2089
Escherichia coli  W3110, Y75_p1990
00.20.40.60.81.0
