# Supplementary material for: Identification of an O-antigen chain length regulator, WzzP, in Porphyromonas gingivalis
Source: Microbiologyopen. 2013 Mar 19;2(3):383–401. doi: 10.1002/mbo3.84 (PMC3684754; doi:10.1002/mbo3.84)
Supplement: Supplementary file 10 [file mbo30002-0383-SD10.txt]

Table S1. Comparative genome analyses of A-LPS biosynthesis related genes.
Strain man hypothetical vimA porR
P. gin ATCC33277 PGN_0242 PGN_0663 PGN_1056 PGN_1236
P. gin W83 PG0129 PG0621 PG0882 PG1138
P. gin TDC60 PGTDC60_0406 PGTDC60_1749 PGTDC60_0810 PGTDC60_1075
P. asa DSM20707 Poras_1033 Poras_1142 Poras_0672 Poras_0235
Poras_0456
Poras_0968
P. uenosis 60-3 PORUE0001_0304 PORUE0001_1022 PORUE0001_1328 PORUE0001_0620
PORUE0001_1218 PORUE0001_1509
P. endo ATCC35406 POREN0001_0178 POREN0001_0416 POREN0001_1221 POREN0001_0099
POREN0001_0534
P. int 17 PIN17_A1289 PIN17_A1908 ND PIN17_A1561
PIN17_A1764
T. for ATCC43037 BFO_0475 BFO_2611 BFO_2568 BFO_0923
BFO_1073
F. joh UW101 Fjoh_0326 Fjoh_3498 ND Fjoh_0323
Fjoh_1035 Fjoh_0334
Fjoh_2513 Fjoh_1727
Fjoh_2237
B. fragilis NCTC9343 BF0920 BF3731 ND BF0734
BF0752
BF1376
BF2604
B. the VPI-5482 BT_4282 BT_3927 ND BT_0612
BT_4304 BT_2885
BT_3376
Strain wzy gtfB rfa waaL
P. gin ATCC33277 PGN_1242 PGN_1251 PGN_1255 PGN_1302
P. gin W83 PG1142 PG1149 PG1155 PG1051
P. gin TDC60 PGTDC60_1070 PGTDC60_1060 PGTDC60_1065 PGTDC60_0972
P. asa DSM20707 Poras_0568 Poras_1033 ND Poras_0494
Poras_1145
Poras_1514
P. uenosis 60-3 PORUE0001_1456 PORUE0001_0103 ND PORUE0001_1746
P. endo ATCC35406 POREN0001_1267 ND POREN0001_1404 POREN0001_0324
P. int 17 PIN17_A1783 PIN17_A1552 PIN17_A0550 ND
T. for ATCC43037 ND BFO_1049 BFO_1088 ND
F. joh UW101 Fjoh_2813 Fjoh_0341 Fjoh_1046 Fjoh_0291
Fjoh_2243
B. fragilis NCTC9343 BF1018 BF2052 ND ND
BF3456 BF2595
BF3686
B. the VPI-5482 BT_1343 BT_0053 BT_3362 ND
BT_1710 BT_1180
BT_2866Strain wzz wzx wbaP
P. gin ATCC33277 PGN_2005 PGN_1033 PGN_1896
P. gin W83 PG0056 PG0912 PG1964
PG0117
P. gin TDC60 PGTDC60_0338 PGTDC60_0836 PGTDC60_0237
P. asa DSM20707 Poras_0604 Poras_0962 Poras_0564
P. uenosis 60-3 PORUE0001_0693 PORUE0001_0631 PORUE0001_0240
P. endo ATCC35406 POREN0001_1785 POREN0001_1270 POREN0001_0361
P. int 17 PIN17_A1781 PIN17_A1782 PIN17_A1560
PIN17_A1779
T. for ATCC43037 ND BFO_1985 BFO_1803
BFO_3047
F. joh UW101 Fjoh_0352 Fjoh_0345 Fjoh_4994
B. fragilis NCTC9343 BF1708 BF1369 BF1377
BF1556
BF1900
BF2055
BF2598
BF2791
BF4298
B. the VPI-5482 BT_1355 BT_0040 BT_0480
BT_1653 BT_0047
BT_1722 BT_1354
man , putative mannosyl transferase
ND, not detected
P. gin, Porphyromonas gingivalis  ATCC33277, W83 or TDC60
P. asa, Porphyromonas asaccharolytica  DSM20707
P. uenosis, Porphyromonas uenosis  60-3
P. endo, Porphyromonas endodontalis  ATCC35406
P. int, Prevotella intermedia  17
T. for, Tannerella forsythia  ATCC43037
F. joh, Flavobacterium johnsoniae  UW101
B. fragilis, Bacteroides fragilis  NCTC9343
B. the, Bacteroides thetaiotaomicron  VPI-5482
