# Supplementary material for: Identification of an O-antigen chain length regulator, WzzP, in Porphyromonas gingivalis
Source: Microbiologyopen. 2013 Mar 19;2(3):383–401. doi: 10.1002/mbo3.84 (PMC3684754; doi:10.1002/mbo3.84)
Supplement: Supplementary file 11 [file mbo30002-0383-SD11.txt]

Table S2. Bacterial strains used in this study.
P. gingivalis  strains  Description Reference or source
33277 Wild type ATCC
KDP107 porR ::Emr Shoji et al. 2002
KDP117 porT ::Emr Sato et al. 2005
KDP129 kgp:: Cmr Shi et al. 1999
KDP133 rgpA:: Emr rgpB:: Tcr Shi et al. 1999
KDP136 kgp ::Cmr rgpA ::Emr rgpB ::Tcr Shi et al. 1999
KDP200 PGN_0242::Emr Shoji et al. 2011
KDP201 PGN_0663::Emr Shoji et al. 2011
KDP202 vimA ::Tcr Shoji et al. 2011
KDP203 waaL ::Emr Shoji et al. 2011
KDP204 wzy::Emr Shoji et al. 2011
KDP205 PGN_2005::Tn4400' , Tcr This study
KDP206 PGN_2005::Emr This study
KDP207 PGN_2005::Emr porT ::Apr This study
KDP208 PGN_1033::Emr This study
KDP209 PGN_1916-1917::Emr This study
KDP210 PGN_2066::Emr This study
KDP211 PGN_2072::Emr This study
KDP212 PGN_1523-1525::Emr This study
KDP213 PGN_1362-1363::Emr This study
KDP214 PGN_1896::Emr This study
KDP215 PGN_0223-0227::Emr This study
KDP216 PGN_1233::Tcr This study
KDP217 PGN_1233::Tcr PGN_1896::Emr This study
KDP218 PGN_2005::Emr/pKD888 This study
KDP219 PGN_2005::Emr porT ::Apr/pKD888 This study
KDP354 porP ::Emr Sato et al. 2010
KDP355 porK ::Emr Sato et al. 2010
KDP356 porL ::Emr Sato et al. 2010
KDP357 porM ::Emr Sato et al. 2010
KDP358 porN ::Emr Sato et al. 2010
KDP359 porW ::Emr Sato et al. 2010
KDP360 porU ::Emr Sato et al. 2010
KDP361 porV ::Emr Shoji et al. 2011
KDP362 porQ ::Emr Sato et al. 2010
KDP365 sov ::Emr Sato et al. 2010
KDP400 gtfB ::Emr Yamaguchi et al. 2010
Prfa1 rfa ::Emr Sato et al. 2009
W83 Wild type Gift from M. J. Duncana
TDC60 Wild type Gift from K. Ishiharab
TDC117 Wild type Gift from K. Ishiharab
TDC275 Wild type Gift from K. Ishiharab
GAI7802 Wild type Gift from E. Hoshinoc
SU63 Wild type Gift from M. Yonedad
HG66 non pigmented strain Gift from J. Potempae
E. coli strains Description Source or reference
XL-1Blue General purpose host strain for cloning Stratagene
BL21(DE3) Host strain for protein expression Novagen
S17-1 RP-4-2-Tc::Mu aph ::Tn7 recA , Smr Simon et al. 1983
W3110 rph-1 1N(rrnD-rrnE ) Gift from M. A. Valvanof
EVV16 W3110 ΔwzzB::Kmr Vinés et al. 2005 
a Department of Molecular Genetics, The Forsyth Institute, Boston, MA.
b Department of Microbiology, Tokyo Dental College, Chiba, Japan.
c Department of Oral Health Science, Graduate School of Medical and Dental Sciences, Niigata University, Niigata, Japan.
d Department of General Dentistry, Fukuoka Dental College, Fukuoka, Japan.
e Faculty of Biochemistry Biophysics and Biotechnology, Jagiellonian University, Krakow, Poland.
f  Department of Microbiology and Immunology, University of Western Ontario, Ontario, Canada.
