# Supplementary material for: Identification of an O-antigen chain length regulator, WzzP, in Porphyromonas gingivalis
Source: Microbiologyopen. 2013 Mar 19;2(3):383–401. doi: 10.1002/mbo3.84 (PMC3684754; doi:10.1002/mbo3.84)
Supplement: Supplementary file 12 [file mbo30002-0383-SD12.txt]

Table S3. Plasmids used in this study.
Plasmids Description Source or reference
pBAD/Myc- His A Apr,arabinose indusible expresison plasmid Invitrogen
pBluescript II SK(-) Apr,cloning vector Stratagene
pCR4 Apr Kmr,PCR Topo cloning vector Invitrogen
pET30 Ek/LIC Kmr,IPTG indusible expresison plasmid Novagen
pGEM-T Easy Apr,PCR cloning vector Promega
pKD375 Apr Tcr,pUC19-tetQ Shi et al., 1999
pKD740 Apr Emr,pGEM-T Easy-hbp35 up-ermF -hbp35 dw Shoji et al., 2010
pKD870 Apr Emr, pBSSK-PGN_2005up-ermF -PGN_2005dw This study
pKD871 Apr,pBSSK-porT up-cepA -porT dw This study
pKD872 Apr Emr, pGEM-T Easy-PGN_1033up-ermF -PGN_1033dw This study
pKD873 Apr Emr, pGEM-T Easy-PGN_1917up-ermF -PGN_1916dw This study
pKD874 Apr Emr, pGEM-T Easy-PGN_ 2066up-ermF -PGN_2066dw This study
pKD875 Apr Emr, pGEM-T Easy-PGN_2072up-ermF -PGN_2072dw This study
pKD876 Apr Emr, pGEM-T Easy-PGN_1523up-ermF -PGN_1525dw This study
pKD877 Apr Emr, pGEM-T Easy-PGN_1362up-ermF -PGN_1363dw This study
pKD878 Apr Emr, pGEM-T Easy-PGN_1896up-ermF -PGN_1896dw This study
pKD879 Apr Emr, pGEM-T Easy-PGN_0223up-ermF -PGN_0227dw This study
pKD880 Apr Tcr,pBSSK-tetQ This study
pKD881 Apr Tcr,pGEM-T Easy-hbp35 up-tetQ -hbp35 dw This study
pKD882 Apr Tcr, pGEM-T Easy-PGN_1233up-tetQ -PGN_1233dw This study
pKD883 Apr, pGEM-T Easy-PGN_2005 This study
pKD884 Apr,pGEM-T Easy-catalase pro This study
pKD885 Apr, pGEM-T Easy-catalase  pro-PGN_2005 This study
pKD886 Apr,pBSSK-rgpB  ter This study
pKD887 Apr, pBSSK-catalase  pro-PGN_2005-rgpB ter This study
pKD888 Apr Tcr, pTCB-catalase  pro-PGN_2005-rgpB ter This study
pKD889 Kmr,pET30 Ek/LIC PGN_2005 [L395-Y560] This study
pKD890 Apr, pUC118- PGN_2005 This study
pKD891 Apr, pBAD/Myc-His A-PGN_2005 This study
pKD955 Apr,pBSSK-catalase  pro-porK -rgpB ter Sato et al., 2010
pMF19 Spr,pEXT21-wbbL (rhamnosyltransferase ) Feldman et al., 1999
pTCB Apr, Tcr, E. coli -P. gingivalis  shuttle plasmid Nagano et al., 2007
pUC118 Apr, cloning vector Takara
pWzzB-SF Apr, pBAD24-wzzB SF Kalynych et al., 2011
pWzzB-ST Apr, pBAD24-wzzB ST Kalynych et al., 2011
