# Supplementary material for: Identification of an O-antigen chain length regulator, WzzP, in Porphyromonas gingivalis
Source: Microbiologyopen. 2013 Mar 19;2(3):383–401. doi: 10.1002/mbo3.84 (PMC3684754; doi:10.1002/mbo3.84)
Supplement: Supplementary file 13 [file mbo30002-0383-SD13.txt]

Table S4. Oligonucleotides used in this study.
Primers Nucleotide sequences (5'-) Description of underline
PGN_2005upFw GCGGCCGCGCTTCTGTACTGAACACGCTG NotI
PGN_2005upBw TGGATCCTCGCTCATACTATTAATAGCTG BamHI
PGN_2005dwFw AGGATCCTGGTTGGATAGGTATTAAGGGG BamHI
PGN_2005dwBw TGGTACCGTTCGATGCTCTCGCATCAACT KpnI
PorTupFw TAGGTCGACAGCGCTTGCGGCGGAAAAAGAAG
PorTupBw TAGGATCCTAGTTGTCACGCTCTTTTCGAC BamHI
PorTdwFw GTGAATTCCCTGAGAGAATAATCTTCAATTCT EcoRI
PorTdwBw GCGGCCGCTATACAGGATCGTATTGAGTGCT NotI
PGN_1033upFw GCATGCGTTACGAAGTATCGCAATCGCAA SphI
PGN_1033upBw GGATCCAACAGACCATAAAGATACTACAA BamHI
PGN_1033dwFw CTGCAGAAAGCCTACCTCCATATCCGATT PstI
PGN_1033dwBw GAGCTCCACTCGAAGTATGCAGTGGTGTC SacI
PGN_1917upFw GCATGCTTGTCGGCGGCGACCTCTCCGTA SphI
PGN_1917upBw GGATCCTTGTATTGGTTGTTTCTGTTGTT BamHI
PGN_1916dwFw CTGCAGGGAAACGTGAGTTCGATGTAAGC PstI
PGN_1916dwBw GAGCTCAGCCGGAGGTGGTATCGGCTCGT SacI
PGN_2066upFw GCATGCAAGCAGTTTGCCCTCGCATACTT SphI
PGN_2066upBw GGATCCGACTTCGTGCTCATTCGTTTGAT BamHI
PGN_2066dwFw CTGCAGGCTCAACCTCCCCCCTCTCTTCT PstI
PGN_2066dwBw GAGCTCATCTCCGAAGGTGGCTGTAACCG SacI
PGN_2072upFw GCATGCGCTTTGGAGGATACTTTGCCGAT SphI
PGN_2072upBw GGATCCTATTATATGCTTGATTCGTATCG BamHI
PGN_2072dwFw CTGCAGGCGTCTTTTCGGCCGCAACGAGA PstI
PGN_2072dwBw GAGCTCTACATTATGAAGAAATTCATGAT SacI
PGN_1523upFw GCATGCCATGAAGCTGCTGCCGTGCCGTC SphI
PGN_1523upBw GGATCCAATTGATTTATGGCTTAAAAAAG BamHI
PGN_1525dwFw CTGCAGTATCTGACAGATACATTTGTTTG PstI
PGN_1525dwBw GAGCTCGCCACTGCTTCTGCGGAACAGCC SacI
PGN_1362upFw GCATGCGAGAAGATAGAACGAACTTCTTC SphI
PGN_1362upBw GGATCCGAGTTTCTGTCCGGTCGGTCTTT BamHI
PGN_1363dwFw CTGCAGACAGAGAGTGAGACGGCACACAG PstI
PGN_1363dwBw GAGCTCTGCGTTCGAGATCGAAGTCGGTG SacI
PGN_1896upFw GCATGCTACCCGACAGATACCATTTGGGG SphI
PGN_1896upBw GGATCCTGGCGGATCACCTCCACTTCTCC BamHI
PGN_1896dwFw CTGCAGAGGATAAGGAAACGAGTCGCTAC PstI
PGN_1896dwBw GAGCTCGGCCCCACACCCCACGAGGAGCA SacI
PGN_0223upFw GCATGCCTCCAATAATCCATCCGGCTACC SphI
PGN_0223upBw GGATCCCACAACAATATCTTCAATAACAT BamHI
PGN_0227dwFw CTGCAGAAGAAAAAGGTAATGGGAATAGC PstI
PGN_0227dwBw GAGCTCGGGAGCTTATGATTTCGAATGAC SacI
PGN_1233upFw GCATGCTTTTGTTTTTTTTGCCACTTCCA SphI
PGN_1233upBw GGATCCTATCTTCCAATTCAAGGCACTAT BamHI
PGN_1233dwFw CTGCAGGTAAAGCTCCGATTGCATAGGGG PstI
PGN_1233dwBw GAGCTCGCTACGGAAAGCGTATCTATGAT SacI
PGN_2005compFw GTCGACTTGACTGAGAAATCATTTCGAAGT SalI
PGN_2005compBw CTGCAGTTAATACCTATCCAACCATAGCAC PstI
p6-34-F-NotI GCGGCCGCTTCGTCGTCAATCAGCATCCCAG NotI
p6-34-R-SalI GTCGACTGTTTTGTCTCTTATTTAAGTTA SalI
506-TF-PstI ACTGCAGTTCACACTGCAATTCTCTAAT PstI
506-TR-NotI GCGGCCGCCCTACCCGACCATAAACCGCCA NotI
PGN_2005expFw GACGACGACAAGATGCTCATATTGGTACCTTCGGAACTT
PGN_2005expBw GAGGAGAAGCCCGGTGCATACCTATCCAACCATAGCACA
